# Supplementary material for: Industrial Hemp (Cannabis sativa L.) Inflorescences as Novel Food: The Effect of Different Agronomical Practices on Chemical Profile
Source: Foods. 2022 Nov 16;11(22):3658. doi: 10.3390/foods11223658 (PMC9689267; doi:10.3390/foods11223658)
Supplement: Supplementary file 1 [file foods-11-03658-s001.zip]

Archive with 1 entries (1 files):
- foods-1991165-supplementary.pdf
